# Supplementary material for: Deciphering Conformational Changes of the GDP-Bound NRAS Induced by Mutations G13D, Q61R, and C118S through Gaussian Accelerated Molecular Dynamic Simulations
Source: Molecules. 2022 Aug 30;27(17):5596. doi: 10.3390/molecules27175596 (PMC9457619; doi:10.3390/molecules27175596)
Supplement: Supplementary file 1 [file molecules-27-05596-s001.zip]

Archive with 1 entries (1 files):
- molecules-1864686-supplementary.pdf
